# Supplementary material for: In Vitro Study of Human Immune Responses to Hyaluronic Acid Hydrogels, Recombinant Spidroins and Human Neural Progenitor Cells of Relevance to Spinal Cord Injury Repair
Source: Cells. 2021 Jul 6;10(7):1713. doi: 10.3390/cells10071713 (PMC8303367; doi:10.3390/cells10071713)
Supplement: Supplementary file 1 [file cells-10-01713-s001.zip]

Archive with 2 entries (2 files):
- Cells-1273154-Lin et al., Cells-Figure S1,S2,S3,S4 revised.pdf
- Table.pdf
